# Supplementary material for: De novo MCM6 variants in neurodevelopmental disorders: a recognizable phenotype related to zinc binding residues
Source: Hum Genet. 2023 May 17;142(7):949–64. doi: 10.1007/s00439-023-02569-7 (PMC10329600; doi:10.1007/s00439-023-02569-7)
Supplement: Supplementary file 2 — Supplementary file2 (XLSX 25 KB) [file 439_2023_2569_MOESM2_ESM.xlsx]

## Sheet: Sheet1
Table S1. Phenotype of individuals with MCM6 variants
	Variant in zinc binding residue				Variant in OB-fold
	General information				General information
Center of inclusion	ErasmusMC, Rotterdam, the Netherlands	Antwerpen/leuven, Belgium		Sydney Childrens Hospital, Australia	Massachusetts General Hospital, USA	Japan
Individual	individual 1	individual 2		individual 3	individual 4	individual 5
Variant in MCM6 (NM_005915)	c.473G>A, p.(Cys158Tyr)	c.473G>A, p.(Cys158Tyr)		c.605A>G, p.(Asp202Gly)	c.715G>A, p.(Gly239Ser)	c.445C>T, p.(Pro149Ser)
Mode of inheritance	De novo	De novo		De novo	De novo	de novo
ExAC/gnomAD frequency	not reported	not reported		not reported	not reported	no reported
Method of mutation detection	trio exome sequencing	trio exome sequencing		trio WGS	quad WGS	trio exome sequencing
Additional findings	compound heterozygous C20ORF26 (CFAP61) variants	no		no	Compound heterzygous MPO variant	NA
Gender	male	male		male	female	male
Age at demise	alive	alive		alive	alive	alive
Age at last investigation	8 years	6 years		7 years 3 months	39 years	5 years
Siblings	1 healthy sister	no		no	1 healthy full sibling	NA
pregnancy/birth
Gestational week	37+5	35		33	40	39, caesarean section
Birth weight (grams/SDS)	1530g (-3.9 SD)	1040 g (-3.3 SD)		1350 g (-1.5SD)	3926 g (+1.09 SD)	2835 g (-1.2SD)
Birth length (cm/SD)	39 cm (-5.7 SD)	32 cm (-6.2 SD)		38 cm (-3SD)	53.34 cm (+1.41 SD)	50 cm (0SD)
Birth head circumference (cm/SDS)	27.8 cm (-5.5 SD)	23 cm (-5.9 SD)		27 cm (-2SD)	not available, 40.32 cm at 2 mo (+1.08 SD)	34 cm (-0.8SD)
pre/perinatal issues	IUGR	IUGR		IUGR, mother had insulin-dependent diabetes during pregnancy, Cesaerian section for bradycardia	no	no IUGR
problems in early infancy	Neonatal sepsis (E. foecalis); undescended testis; Feeding difficulties	neonatal sepsis		special care nursery for temperature regulation and feeding	no	NA
Growth
Growth failure yes/no	yes, spontaneous catch-up growth	yes		yes	no - obesity (onset after 10y)	NA
Weight at age last investigation (kg/SD)	21.8 kg (-1.1 SD)	7.8 kg (-5 SD; at 4y5m)		14.8 kg (-1SD)	98.8 kg at 36y (+2.51 SD)	NA
Height at age last investigation (cm/SD)	124.4 cm (-1.5 SD)	100 cm (-4 SD)		93.5 cm (-5SD)	169 cm at 36y (+0.89 D)	NA
Head circumference at age last investigation (cm/SD)	44 cm (-5 SD)	40 cm (-7SD)		50.2 cm (0SD)	57.7 cm at 25y (+3.05 SD)	NA
CNS
Developmental delay or ID	motor delay, delay in speech development, learning difficulties, attends special primary education	Severe developmental delay, speech more severe affected, motor abilities relatively good		moderate/severe ID; Requiring assistance with all activities of daily living. Receiving early intervention, speech physio and occupational therapies	normal initial development, developmental regression following recurrent UTIs as ~2y, severe intellectual disability	WISC-III: VIQ100, PIQ54, FIQ76
Behavioural anomalies	friendly behaviour, no signs of ASD	autism		ASD, echolalia, rigid behaviours	autism spectrum disorder	ASD, no eye contact, poor response to name calling, absent imitation of other's behavior, echolalia, motor stereotypies, fascination with lights, hyperactivity to sensory input
age of unassisted sitting	9 months	NA		after age 1 year	6 months	NA
Age of independent walking	NA	14 months		3 yrs 1 month	12 months	17 months
Age of first words	NA	non-verbal		no words at 2 years, 10-120 words by 3 yrs 3 months	reportedly average	first meaningfull words at 24 months, two words sentence 30 months
Speech abilities	mild delay	non-verbal, uses sign language and understands simple tasks		severely affected language skills	by 24mo had 75-100 words and was using 2 words together, followed by plateau and then regression after illness at ~25 mo, non-verbal	language delay
Hypotonia	no	no		lower limb spasticity, variable increased tone in upper limbs	no	NA
Seizures + type	no	febrile convulsions		no	yes - GTC, infrequent	NA
EEG anomalies	no	NA		NA	normal or inonsistent abnormalities, no clinical events captured	NA
Other neurologic dysfunction	-	dystrophy		Increased deep tendon reflexes in lower limbs.	Autonomic instability with severe small fiber neuropathy (sensory and autonomic axonal neuropathy), neurogenic bladder	NA
Brain imaging
Brain imaging done	yes brain MRI	no		yes, brain MRI	yes, MRI, MRS, CT	NA
Anomalies in brain imaging	thin CC, simplified gyration	NA		no	non-specific punctate white matter findings	NA
microcephaly	yes, severe primary	yes, severe primary		yes, primary	no	NA
Organ defects
Endocrine disorders	premature adrenarche, advanced bone age	pseudo-hypoaldosteronism		no	hirsuitism, elevated DHEAS and testosterone (does not meet crriteria for PCOS), citrulline supplementation may be contributing	NA
Infections/immune disorders	neonatal sepsis	neonatal sepsis		no	Recurrent fungal infections that may be at least partially attributable to myeloperoxidase deficiency - potential natural killer disease like phenotype	NA
Cardiac anomalies	no	open ductus arteriosis		no	no (unremarkable echo)	NA
Eye anomalies	no	no		right convergent strabismus	no	poor eyesight, no eye persuit, nystagmus, strabismus, retinal tumor?
metabolic anomalies	no	no		no	Recurrent moderate hyperammonemia that is thought to represent mild OTC deficiency, although a causative mutation has not been identified. responds inappropriately to inflammation, which has been postulated to be related to prostaglandin abnormalities detected on metabolic screening.	NA
Urogenital/kidney anomalies	Undescended testes ; bilateral orchidopexy age 1.5 years	microgenitalia		normal male external genitalia	no	NA
Skeletal
Hands (e.g. Syndactyly, brachydactyly)	proximally implanted thumb	no		small hands, brachydactyly	unremarkable	NA
Feet (e.g. Syndactyly, brachydactyly)	hypoplastic tenar, sandal gap	no		small feet, broad feet with prominent heels	unremarkable	clubfoot
Other findings	kyphosis	-		Mild thoracic kyphosis, short neck	no	NA
Other findings
Feeding difficulties	feeding difficulties since birth, receives tube feeding; percutaneous endoscopic gastrostomy; Nissen fundoplication	no		yes	no	no feeding issues
Facial dysmorphism	receding forehead, brachycephaly, short palpebral fissures, large prominent nose, flared nostrils, large ears, receding chin, malocclusion and a prominent upper lip	small face with protruding ears, broad nose with bulbous tip and flared nostrils, full lips, large frontal incisors, epicanthal folds and long eyelashes.		low anterior hairline, large looking eyes, long palpebral fissures, measurable hypertelorism, right convergent strabismus, mild synophrys, long eyelashes, broad nasal bridge, large teeth, short philtrum, fullish lips (like his father), over-folded ear helices	no	NA
Other anomalies or problems	bronchial hyperreactivity, macrocytic blood picture	no		possible sleep apnoea, disturbt sleeping pattern	sleep difficulties (initiation, reinitiation, maintenance), severe gastrointestinal dysmotility, recurrent episodes of vomting, recurrent episodes of severe pain of varied/uncertain etiology, cutaneous mastocytosis	NA
postmortum evaluation	NA	NA		NA	N/A	NA
laboratory investigations	hemoglobin 8.1 mmol/, MCV 101 fL; IGF-I 42.4 nmol/l (+2 SDS); elevated DHEAS, corticosterone, 11-desoxycortisol and androstenedione in high-dose ACTH stimulation test; no abnormalities in GnRHa test	NA		normal chromosomal microarray, creatin kinase, thyroid function tests. Eucs, vitamin B12 and D, ferritin, lipid profile, liver function tests, UMS and urinary glycosaminoglycans	extensive, including genetic, metabolic, endocrine, and immunologic	NA
Radiological investigations	X-ray left hand/wrist at age 8.2 years: bone age based on BoneXpert evaluation of 12.3 years	NA		Mid-finger and hand lengths both measured <3rd centile; foot length measured between 3rd-25th centile	extensive	NA
variant predictions
VarCards D:A algorithm/score	20 : 23 / 0.87	20 : 23 / 0.87		20 : 23 / 0.87	22 : 23 / 0.96
SIFT (score/prediction)	0 / Damaging	0 / Damaging		0 / Damaging	0 / Damaging	0/deleterious
Polyphen2 HDIV (score/prediction)	1 / Probably_damaging	1 / Probably_damaging		1 / Probably_damaging	1 / Probably_damaging	1/ Probably_damaging
Polyphen2 HVAR (score/prediction)	0.999 / Probably_damaging	0.999 / Probably_damaging		1 / Probably_damaging	1 / Probably_damaging	1 / Probably_damaging
LRT (score/prediction)	0 / Deleterious	0 / Deleterious		0 / Deleterious	0 / Deleterious
Mutation Taster (score/prediction)	1 / Disease_causing	1 / Disease_causing		1 / Disease_causing	1 / Disease_causing	1 / Disease_causing
Mutation Assessor (score/prediction)	4.515 / High	4.515 / High		4.435 / High	4.58 / High
FATHMM (score/prediction)	2.08 / Tolerable	2.08 / Tolerable		2.98 / Tolerable	-0.32 / Tolerable
PROVEAN (score/prediction)	-10.32 / Damaging	-10.32 / Damaging		-6.57 / Damaging	-5.83 / Damaging
VEST3 (score/prediction)	0.998 / Damaging	0.998 / Damaging		0.937 / Damaging	0.964 / Damaging
MetaSVM (score/prediction)	-0.342 / Tolerable	-0.342 / Tolerable		-0.477 / Tolerable	0.65 / Damaging
MetaLR (score/prediction)	0.252 / Tolerable	0.252 / Tolerable		0.165 / Tolerable	0.686 / Damaging
M-CAP (score/prediction)	0.064 / Damaging	0.064 / Damaging		0.101 / Damaging	0.244 / Damaging
CADD (score/prediction)	28.9 / Damaging	28.9 / Damaging		29.1 / Damaging	33 / Damaging	28 / Damaging
DANN (score/prediction)	0.998 / Damaging	0.998 / Damaging		0.999 / Damaging	0.999 / Damaging
FATHMM-MKL (score/prediction)	0.99 / Damaging	0.99 / Damaging		0.997 / Damaging	0.986 / Damaging
Eigen (score/prediction)	0.967 / Damaging	0.967 / Damaging		0.917 / Damaging	1.007 / Damaging
GenoCanyon (score/prediction)	1 / Damaging	1 / Damaging		1 / Damaging	1 / Damaging
fitCons (score/prediction)	0.707 / Damaging	0.707 / Damaging		0.707 / Damaging	0.719 / Damaging
GERP++ (score/prediction)	5.82 / Conserved	5.82 / Conserved		5.82 / Conserved	5.89 / Conserved
phyloP (score/prediction)	7.8 / Conserved	7.8 / Conserved		7.911 / Conserved	7.516 / Conserved
phastCons (score/prediction)	1 / Conserved	1 / Conserved		1 / Conserved	1 / Conserved
SiPhy (score/prediction)	20.118 / Conserved	20.118 / Conserved		16.199 / Conserved	20.256 / Conserved
REVEL (score/prediction)	0.755 / Damaging	0.755 / Damaging		0.652 / Damaging	0.747 / Damaging
ReVe	0.979 / Damaging	0.979 / Damaging		0.938 / Damaging	0.967 / Damaging
ClinPred	0.99994421 / pathogenic	0.99994421 / pathogenic		0.99963045 / pathogenic	0.99969875 / pathogenic
SpliceAI	Negative	Negative		Negative	Negative	Negative
Abbreviations: ASD: autism spectrum disorder; CC: corpus callosum; CT: cranial tomography; DHEAS: dehydroepiandrosterone; ES: exome sequencing, FIQ: full intelligence quotient, GTC: generalized tonic clonic seizures, ID: intellectual disability, IUGR: intra uterine growth retardation, MRI: magnetic resonance imaging; MRS: Magnetic resonance spectroscopy; NA: not available;OTC: Ornithine transcarb…

## Sheet: Sheet2
	Individual	individual 1	individual 2	individual 3	individual 4	individual 5
	de novo MCM6 variant(NM_005915)	c.473G>A, p.(Cys158Tyr)	c.473G>A, p.(Cys158Tyr)	c.605A>G, p.(Asp202Gly)	c.715G>A, p.(Gly239Ser)	c.445C>T, p.(Pro149Ser)
	Birth weight (grams/SDS)	1530g (-3.9 SD)	1040 g (-3.3 SD)	1350 g (-1.5SD)	3926 g (+1.09 SD)	2835 g (-1.2SD)
	Heigh <2.5SDS at birth	yes	yes	yes	no	no
	primary microcephaly	yes	yes	borderline (-2SDS)	no	no
	IUGR	yes	yes	yes	no	no
	ASD	no	yes	yes	yes	yes
	Developmental delay/ID
	hypotonia
	Endocrine disorders	premature adrenarche, advanced bone age	pseudo-hypoaldosteronism	no	hirsuitism, elevated DHEAS and testosterone	NA
	Urogenital/kidney anomalies	Undescended testes ; bilateral orchidopexy age 1.5 years	microgenitalia	no	no	no
